# Supplementary material for: Lipidomics Profiling of Patients with Low Bone Mineral Density (LBMD)
Source: Int J Mol Sci. 2022 Oct 10;23(19):12017. doi: 10.3390/ijms231912017 (PMC9570421; doi:10.3390/ijms231912017)
Supplement: Supplementary file 1 [file ijms-23-12017-s001.zip]

Archive with 1 entries (1 files):
- ijms-1937787-supplementary.pdf
